# Supplementary material for: Variability of body mass index and risks of prostate, lung, colon, and ovarian cancers
Source: Front Public Health. 2022 Aug 25;10:937877. doi: 10.3389/fpubh.2022.937877 (PMC9452651; doi:10.3389/fpubh.2022.937877)
Supplement: Supplementary file 1 [file Data_Sheet_1.ZIP]

Archive with 5 entries (4 files):
- Supplementary Material/
- Supplementary Material/Supplementary Figure 1.pdf
- Supplementary Material/Supplementary Figure 2.pdf
- Supplementary Material/Supplementary Figure legends.docx
- Supplementary Material/Supplementary Table.docx
